# Supplementary material for: Investigating Ligand-Mediated Conformational Dynamics of Pre-miR21: A Machine-Learning-Aided Enhanced Sampling Study
Source: J Chem Inf Model. 2024 Nov 11;64(22):8595–603. doi: 10.1021/acs.jcim.4c01166 (PMC11600507; doi:10.1021/acs.jcim.4c01166)
Supplement: Supplementary file 2 — ci4c01166_si_002.pdb [file ci4c01166_si_002.pdb]

SHEET    1   1 1 ARG B   1  ARG B   3  0
SHEET    2   2 1 ILE B  10  ARG B  12  0
CRYST1   79.414   79.414   79.414  70.53 109.47  70.53 P 1           1
ATOM      1  O5' G   A   1      17.864  65.480  40.756  1.00  0.00           O
ATOM      2  C5' G   A   1      18.532  64.243  40.724  1.00  0.00           C
ATOM      3  C4' G   A   1      18.039  63.243  41.826  1.00  0.00           C
ATOM      4  O4' G   A   1      16.647  63.122  41.948  1.00  0.00           O
ATOM      5  C1' G   A   1      16.393  61.687  41.934  1.00  0.00           C
ATOM      6  N9  G   A   1      15.903  61.236  40.611  1.00  0.00           N
ATOM      7  C8  G   A   1      16.128  61.877  39.432  1.00  0.00           C
ATOM      8  N7  G   A   1      15.735  61.268  38.340  1.00  0.00           N
ATOM      9  C5  G   A   1      15.125  60.151  38.847  1.00  0.00           C
ATOM     10  C6  G   A   1      14.481  59.040  38.144  1.00  0.00           C
ATOM     11  O6  G   A   1      14.259  58.815  36.982  1.00  0.00           O
ATOM     12  N1  G   A   1      13.989  58.102  39.014  1.00  0.00           N
ATOM     13  C2  G   A   1      14.290  58.128  40.290  1.00  0.00           C
ATOM     14  N2  G   A   1      14.036  57.041  40.911  1.00  0.00           N
ATOM     15  N3  G   A   1      14.768  59.154  41.026  1.00  0.00           N
ATOM     16  C4  G   A   1      15.228  60.116  40.221  1.00  0.00           C
ATOM     17  C3' G   A   1      18.651  61.850  41.512  1.00  0.00           C
ATOM     18  C2' G   A   1      17.640  60.939  42.197  1.00  0.00           C
ATOM     19  O2' G   A   1      17.816  60.917  43.627  1.00  0.00           O
ATOM     20  O3' G   A   1      19.970  61.831  42.126  1.00  0.00           O
ATOM     21  P   G   A   2      21.057  60.865  41.536  1.00  0.00           P
ATOM     22  OP1 G   A   2      22.321  60.903  42.268  1.00  0.00           O
ATOM     23  OP2 G   A   2      20.943  61.068  40.097  1.00  0.00           O
ATOM     24  O5' G   A   2      20.428  59.496  41.681  1.00  0.00           O
ATOM     25  C5' G   A   2      20.337  58.859  42.918  1.00  0.00           C
ATOM     26  C4' G   A   2      19.684  57.465  42.793  1.00  0.00           C
ATOM     27  O4' G   A   2      18.300  57.509  42.402  1.00  0.00           O
ATOM     28  C1' G   A   2      18.063  56.482  41.482  1.00  0.00           C
ATOM     29  N9  G   A   2      17.785  56.965  40.124  1.00  0.00           N
ATOM     30  C8  G   A   2      18.212  58.138  39.552  1.00  0.00           C
ATOM     31  N7  G   A   2      17.919  58.247  38.286  1.00  0.00           N
ATOM     32  C5  G   A   2      17.130  57.084  38.057  1.00  0.00           C
ATOM     33  C6  G   A   2      16.518  56.657  36.836  1.00  0.00           C
ATOM     34  O6  G   A   2      16.560  57.134  35.713  1.00  0.00           O
ATOM     35  N1  G   A   2      15.862  55.470  36.923  1.00  0.00           N
ATOM     36  C2  G   A   2      15.932  54.701  38.062  1.00  0.00           C
ATOM     37  N2  G   A   2      15.569  53.431  37.938  1.00  0.00           N
ATOM     38  N3  G   A   2      16.479  55.101  39.287  1.00  0.00           N
ATOM     39  C4  G   A   2      17.050  56.300  39.194  1.00  0.00           C
ATOM     40  C3' G   A   2      20.437  56.402  41.998  1.00  0.00           C
ATOM     41  C2' G   A   2      19.310  55.623  41.296  1.00  0.00           C
ATOM     42  O2' G   A   2      18.970  54.353  41.859  1.00  0.00           O
ATOM     43  O3' G   A   2      21.357  55.635  42.676  1.00  0.00           O
ATOM     44  P   U   A   3      22.505  54.763  41.990  1.00  0.00           P
ATOM     45  OP1 U   A   3      23.407  54.195  43.010  1.00  0.00           O
ATOM     46  OP2 U   A   3      23.091  55.593  40.917  1.00  0.00           O
ATOM     47  O5' U   A   3      21.738  53.573  41.277  1.00  0.00           O
ATOM     48  C5' U   A   3      21.398  52.305  41.956  1.00  0.00           C
ATOM     49  C4' U   A   3      20.666  51.307  41.076  1.00  0.00           C
ATOM     50  O4' U   A   3      19.410  51.841  40.529  1.00  0.00           O
ATOM     51  C1' U   A   3      19.167  51.293  39.268  1.00  0.00           C
ATOM     52  N1  U   A   3      19.017  52.353  38.209  1.00  0.00           N
ATOM     53  C6  U   A   3      19.647  53.568  38.428  1.00  0.00           C
ATOM     54  C5  U   A   3      19.711  54.356  37.328  1.00  0.00           C
ATOM     55  C4  U   A   3      19.012  54.180  36.119  1.00  0.00           C
ATOM     56  O4  U   A   3      18.856  55.018  35.300  1.00  0.00           O
ATOM     57  N3  U   A   3      18.388  52.959  35.972  1.00  0.00           N
ATOM     58  C2  U   A   3      18.377  52.030  36.971  1.00  0.00           C
ATOM     59  O2  U   A   3      17.707  51.031  36.756  1.00  0.00           O
ATOM     60  C3' U   A   3      21.420  50.934  39.783  1.00  0.00           C
ATOM     61  C2' U   A   3      20.308  50.340  38.907  1.00  0.00           C
ATOM     62  O2' U   A   3      19.820  49.032  39.274  1.00  0.00           O
ATOM     63  O3' U   A   3      22.674  50.244  40.043  1.00  0.00           O
ATOM     64  P   G   A   4      23.808  49.947  38.970  1.00  0.00           P
ATOM     65  OP1 G   A   4      24.678  48.907  39.523  1.00  0.00           O
ATOM     66  OP2 G   A   4      24.400  51.245  38.708  1.00  0.00           O
ATOM     67  O5' G   A   4      23.094  49.392  37.630  1.00  0.00           O
ATOM     68  C5' G   A   4      22.817  48.037  37.415  1.00  0.00           C
ATOM     69  C4' G   A   4      22.247  47.893  35.986  1.00  0.00           C
ATOM     70  O4' G   A   4      20.915  48.447  35.705  1.00  0.00           O
ATOM     71  C1' G   A   4      20.929  48.762  34.322  1.00  0.00           C
ATOM     72  N9  G   A   4      20.986  50.220  34.132  1.00  0.00           N
ATOM     73  C8  G   A   4      21.395  51.199  35.027  1.00  0.00           C
ATOM     74  N7  G   A   4      21.404  52.411  34.568  1.00  0.00           N
ATOM     75  C5  G   A   4      20.889  52.308  33.277  1.00  0.00           C
ATOM     76  C6  G   A   4      20.524  53.279  32.276  1.00  0.00           C
ATOM     77  O6  G   A   4      20.600  54.536  32.279  1.00  0.00           O
ATOM     78  N1  G   A   4      20.026  52.660  31.191  1.00  0.00           N
ATOM     79  C2  G   A   4      19.842  51.365  31.012  1.00  0.00           C
ATOM     80  N2  G   A   4      19.617  50.991  29.785  1.00  0.00           N
ATOM     81  N3  G   A   4      20.223  50.439  31.869  1.00  0.00           N
ATOM     82  C4  G   A   4      20.693  50.975  33.012  1.00  0.00           C
ATOM     83  C3' G   A   4      23.194  48.313  34.861  1.00  0.00           C
ATOM     84  C2' G   A   4      22.214  48.184  33.687  1.00  0.00           C
ATOM     85  O2' G   A   4      21.860  46.871  33.248  1.00  0.00           O
ATOM     86  O3' G   A   4      24.319  47.522  34.657  1.00  0.00           O
ATOM     87  P   U   A   5      25.514  48.057  33.628  1.00  0.00           P
ATOM     88  OP1 U   A   5      26.653  47.103  33.678  1.00  0.00           O
ATOM     89  OP2 U   A   5      25.863  49.442  34.038  1.00  0.00           O
ATOM     90  O5' U   A   5      25.052  48.158  32.229  1.00  0.00           O
ATOM     91  C5' U   A   5      24.675  47.123  31.421  1.00  0.00           C
ATOM     92  C4' U   A   5      24.165  47.624  30.111  1.00  0.00           C
ATOM     93  O4' U   A   5      23.073  48.432  30.340  1.00  0.00           O
ATOM     94  C1' U   A   5      22.871  49.355  29.221  1.00  0.00           C
ATOM     95  N1  U   A   5      23.136  50.778  29.577  1.00  0.00           N
ATOM     96  C6  U   A   5      23.692  51.236  30.808  1.00  0.00           C
ATOM     97  C5  U   A   5      23.740  52.584  31.087  1.00  0.00           C
ATOM     98  C4  U   A   5      23.182  53.586  30.187  1.00  0.00           C
ATOM     99  O4  U   A   5      23.143  54.774  30.401  1.00  0.00           O
ATOM    100  N3  U   A   5      22.773  53.019  29.001  1.00  0.00           N
ATOM    101  C2  U   A   5      22.736  51.710  28.589  1.00  0.00           C
ATOM    102  O2  U   A   5      22.400  51.465  27.424  1.00  0.00           O
ATOM    103  C3' U   A   5      25.053  48.468  29.176  1.00  0.00           C
ATOM    104  C2' U   A   5      23.983  48.963  28.265  1.00  0.00           C
ATOM    105  O2' U   A   5      23.432  48.051  27.369  1.00  0.00           O
ATOM    106  O3' U   A   5      25.988  47.707  28.506  1.00  0.00           O
ATOM    107  P   U   A   6      27.352  48.293  27.858  1.00  0.00           P
ATOM    108  OP1 U   A   6      28.013  47.148  27.191  1.00  0.00           O
ATOM    109  OP2 U   A   6      27.978  48.978  29.001  1.00  0.00           O
ATOM    110  O5' U   A   6      26.912  49.338  26.763  1.00  0.00           O
ATOM    111  C5' U   A   6      26.481  49.029  25.489  1.00  0.00           C
ATOM    112  C4' U   A   6      26.239  50.288  24.625  1.00  0.00           C
ATOM    113  O4' U   A   6      25.016  50.976  24.987  1.00  0.00           O
ATOM    114  C1' U   A   6      25.116  52.371  24.764  1.00  0.00           C
ATOM    115  N1  U   A   6      25.136  53.229  25.991  1.00  0.00           N
ATOM    116  C6  U   A   6      25.487  52.722  27.219  1.00  0.00           C
ATOM    117  C5  U   A   6      25.645  53.582  28.313  1.00  0.00           C
ATOM    118  C4  U   A   6      25.583  55.047  28.210  1.00  0.00           C
ATOM    119  O4  U   A   6      25.836  55.799  29.102  1.00  0.00           O
ATOM    120  N3  U   A   6      25.185  55.398  26.960  1.00  0.00           N
ATOM    121  C2  U   A   6      24.969  54.603  25.830  1.00  0.00           C
ATOM    122  O2  U   A   6      24.773  55.175  24.789  1.00  0.00           O
ATOM    123  C3' U   A   6      27.297  51.400  24.696  1.00  0.00           C
ATOM    124  C2' U   A   6      26.503  52.562  24.130  1.00  0.00           C
ATOM    125  O2' U   A   6      26.375  52.732  22.711  1.00  0.00           O
ATOM    126  O3' U   A   6      28.483  51.041  24.008  1.00  0.00           O
ATOM    127  P   G   A   7      29.931  51.728  24.289  1.00  0.00           P
ATOM    128  OP1 G   A   7      30.990  50.987  23.565  1.00  0.00           O
ATOM    129  OP2 G   A   7      30.168  52.009  25.750  1.00  0.00           O
ATOM    130  O5' G   A   7      29.854  53.157  23.564  1.00  0.00           O
ATOM    131  C5' G   A   7      29.817  53.250  22.149  1.00  0.00           C
ATOM    132  C4' G   A   7      29.516  54.666  21.601  1.00  0.00           C
ATOM    133  O4' G   A   7      28.338  55.192  22.050  1.00  0.00           O
ATOM    134  C1' G   A   7      28.580  56.545  22.306  1.00  0.00           C
ATOM    135  N9  G   A   7      28.367  56.794  23.732  1.00  0.00           N
ATOM    136  C8  G   A   7      28.351  55.926  24.784  1.00  0.00           C
ATOM    137  N7  G   A   7      28.345  56.530  25.935  1.00  0.00           N
ATOM    138  C5  G   A   7      28.350  57.867  25.666  1.00  0.00           C
ATOM    139  C6  G   A   7      28.405  58.940  26.561  1.00  0.00           C
ATOM    140  O6  G   A   7      28.701  58.947  27.772  1.00  0.00           O
ATOM    141  N1  G   A   7      28.292  60.082  25.905  1.00  0.00           N
ATOM    142  C2  G   A   7      27.835  60.200  24.612  1.00  0.00           C
ATOM    143  N2  G   A   7      27.872  61.431  24.170  1.00  0.00           N
ATOM    144  N3  G   A   7      27.991  59.276  23.714  1.00  0.00           N
ATOM    145  C4  G   A   7      28.157  58.061  24.312  1.00  0.00           C
ATOM    146  C3' G   A   7      30.656  55.585  22.132  1.00  0.00           C
ATOM    147  C2' G   A   7      29.985  56.910  21.916  1.00  0.00           C
ATOM    148  O2' G   A   7      30.192  57.277  20.497  1.00  0.00           O
ATOM    149  O3' G   A   7      31.943  55.399  21.444  1.00  0.00           O
ATOM    150  P   A   A   8      33.265  55.826  22.171  1.00  0.00           P
ATOM    151  OP1 A   A   8      33.187  57.261  22.562  1.00  0.00           O
ATOM    152  OP2 A   A   8      34.315  55.491  21.200  1.00  0.00           O
ATOM    153  O5' A   A   8      33.506  54.957  23.434  1.00  0.00           O
ATOM    154  C5' A   A   8      33.167  55.310  24.744  1.00  0.00           C
ATOM    155  C4' A   A   8      34.152  54.779  25.705  1.00  0.00           C
ATOM    156  O4' A   A   8      34.329  53.355  25.698  1.00  0.00           O
ATOM    157  C1' A   A   8      35.630  53.128  26.156  1.00  0.00           C
ATOM    158  N9  A   A   8      36.401  52.275  25.148  1.00  0.00           N
ATOM    159  C8  A   A   8      36.231  52.383  23.773  1.00  0.00           C
ATOM    160  N7  A   A   8      36.756  51.344  23.214  1.00  0.00           N
ATOM    161  C5  A   A   8      37.513  50.725  24.173  1.00  0.00           C
ATOM    162  C6  A   A   8      38.302  49.544  24.148  1.00  0.00           C
ATOM    163  N6  A   A   8      38.625  48.898  23.037  1.00  0.00           N
ATOM    164  N1  A   A   8      38.817  49.074  25.231  1.00  0.00           N
ATOM    165  C2  A   A   8      38.609  49.827  26.316  1.00  0.00           C
ATOM    166  N3  A   A   8      37.838  50.884  26.536  1.00  0.00           N
ATOM    167  C4  A   A   8      37.307  51.319  25.358  1.00  0.00           C
ATOM    168  C3' A   A   8      35.571  55.313  25.527  1.00  0.00           C
ATOM    169  C2' A   A   8      36.389  54.448  26.418  1.00  0.00           C
ATOM    170  O2' A   A   8      36.373  54.740  27.806  1.00  0.00           O
ATOM    171  O3' A   A   8      35.625  56.705  25.980  1.00  0.00           O
ATOM    172  P   C   A   9      36.835  57.518  25.454  1.00  0.00           P
ATOM    173  OP1 C   A   9      37.120  57.225  24.012  1.00  0.00           O
ATOM    174  OP2 C   A   9      37.885  57.416  26.519  1.00  0.00           O
ATOM    175  O5' C   A   9      36.372  59.001  25.446  1.00  0.00           O
ATOM    176  C5' C   A   9      35.554  59.596  24.407  1.00  0.00           C
ATOM    177  C4' C   A   9      35.100  60.978  24.864  1.00  0.00           C
ATOM    178  O4' C   A   9      34.181  60.903  25.900  1.00  0.00           O
ATOM    179  C1' C   A   9      34.331  62.038  26.746  1.00  0.00           C
ATOM    180  N1  C   A   9      34.694  61.661  28.202  1.00  0.00           N
ATOM    181  C6  C   A   9      34.923  60.345  28.566  1.00  0.00           C
ATOM    182  C5  C   A   9      35.228  60.122  29.863  1.00  0.00           C
ATOM    183  C4  C   A   9      35.245  61.227  30.752  1.00  0.00           C
ATOM    184  N4  C   A   9      35.445  61.095  32.010  1.00  0.00           N
ATOM    185  N3  C   A   9      35.063  62.455  30.372  1.00  0.00           N
ATOM    186  C2  C   A   9      34.774  62.754  29.103  1.00  0.00           C
ATOM    187  O2  C   A   9      34.653  63.940  28.761  1.00  0.00           O
ATOM    188  C3' C   A   9      36.247  61.858  25.345  1.00  0.00           C
ATOM    189  C2' C   A   9      35.412  62.952  26.031  1.00  0.00           C
ATOM    190  O2' C   A   9      34.771  63.752  25.101  1.00  0.00           O
ATOM    191  O3' C   A   9      36.901  62.427  24.148  1.00  0.00           O
ATOM    192  P   U   A  10      38.467  62.706  24.182  1.00  0.00           P
ATOM    193  OP1 U   A  10      38.726  63.254  22.862  1.00  0.00           O
ATOM    194  OP2 U   A  10      39.105  61.470  24.591  1.00  0.00           O
ATOM    195  O5' U   A  10      38.617  63.811  25.381  1.00  0.00           O
ATOM    196  C5' U   A  10      38.387  65.197  25.166  1.00  0.00           C
ATOM    197  C4' U   A  10      38.396  65.877  26.546  1.00  0.00           C
ATOM    198  O4' U   A  10      37.517  65.428  27.510  1.00  0.00           O
ATOM    199  C1' U   A  10      38.039  65.595  28.862  1.00  0.00           C
ATOM    200  N1  U   A  10      38.151  64.258  29.424  1.00  0.00           N
ATOM    201  C6  U   A  10      38.227  63.157  28.614  1.00  0.00           C
ATOM    202  C5  U   A  10      38.293  61.918  29.110  1.00  0.00           C
ATOM    203  C4  U   A  10      38.300  61.618  30.469  1.00  0.00           C
ATOM    204  O4  U   A  10      38.342  60.529  30.953  1.00  0.00           O
ATOM    205  N3  U   A  10      38.301  62.748  31.282  1.00  0.00           N
ATOM    206  C2  U   A  10      38.236  64.023  30.813  1.00  0.00           C
ATOM    207  O2  U   A  10      38.162  64.907  31.650  1.00  0.00           O
ATOM    208  C3' U   A  10      39.752  65.661  27.285  1.00  0.00           C
ATOM    209  C2' U   A  10      39.452  66.156  28.659  1.00  0.00           C
ATOM    210  O2' U   A  10      39.366  67.529  28.780  1.00  0.00           O
ATOM    211  O3' U   A  10      40.783  66.438  26.678  1.00  0.00           O
ATOM    212  P   G   A  11      42.236  65.960  26.527  1.00  0.00           P
ATOM    213  OP1 G   A  11      42.939  67.082  25.889  1.00  0.00           O
ATOM    214  OP2 G   A  11      42.257  64.636  25.886  1.00  0.00           O
ATOM    215  O5' G   A  11      42.840  65.866  27.982  1.00  0.00           O
ATOM    216  C5' G   A  11      43.323  67.011  28.735  1.00  0.00           C
ATOM    217  C4' G   A  11      43.619  66.655  30.182  1.00  0.00           C
ATOM    218  O4' G   A  11      42.482  66.092  30.791  1.00  0.00           O
ATOM    219  C1' G   A  11      42.949  65.123  31.806  1.00  0.00           C
ATOM    220  N9  G   A  11      42.457  63.780  31.601  1.00  0.00           N
ATOM    221  C8  G   A  11      41.881  63.210  30.514  1.00  0.00           C
ATOM    222  N7  G   A  11      41.713  61.903  30.602  1.00  0.00           N
ATOM    223  C5  G   A  11      42.109  61.643  31.879  1.00  0.00           C
ATOM    224  C6  G   A  11      42.066  60.498  32.694  1.00  0.00           C
ATOM    225  O6  G   A  11      41.543  59.394  32.421  1.00  0.00           O
ATOM    226  N1  G   A  11      42.526  60.564  33.963  1.00  0.00           N
ATOM    227  C2  G   A  11      43.105  61.622  34.402  1.00  0.00           C
ATOM    228  N2  G   A  11      43.358  61.697  35.710  1.00  0.00           N
ATOM    229  N3  G   A  11      43.168  62.791  33.733  1.00  0.00           N
ATOM    230  C4  G   A  11      42.645  62.713  32.458  1.00  0.00           C
ATOM    231  C3' G   A  11      44.682  65.510  30.422  1.00  0.00           C
ATOM    232  C2' G   A  11      44.464  65.084  31.877  1.00  0.00           C
ATOM    233  O2' G   A  11      44.697  66.077  32.918  1.00  0.00           O
ATOM    234  O3' G   A  11      46.093  65.958  30.180  1.00  0.00           O
ATOM    235  P   U   A  12      47.282  64.843  29.916  1.00  0.00           P
ATOM    236  OP1 U   A  12      48.485  65.641  29.643  1.00  0.00           O
ATOM    237  OP2 U   A  12      46.718  63.999  28.835  1.00  0.00           O
ATOM    238  O5' U   A  12      47.645  63.779  31.135  1.00  0.00           O
ATOM    239  C5' U   A  12      48.146  64.206  32.356  1.00  0.00           C
ATOM    240  C4' U   A  12      48.045  63.107  33.364  1.00  0.00           C
ATOM    241  O4' U   A  12      46.722  62.818  33.511  1.00  0.00           O
ATOM    242  C1' U   A  12      46.583  61.458  33.835  1.00  0.00           C
ATOM    243  N1  U   A  12      45.757  60.643  32.843  1.00  0.00           N
ATOM    244  C6  U   A  12      45.694  61.027  31.503  1.00  0.00           C
ATOM    245  C5  U   A  12      45.176  60.156  30.583  1.00  0.00           C
ATOM    246  C4  U   A  12      44.695  58.859  31.003  1.00  0.00           C
ATOM    247  O4  U   A  12      44.304  57.956  30.304  1.00  0.00           O
ATOM    248  N3  U   A  12      45.033  58.491  32.309  1.00  0.00           N
ATOM    249  C2  U   A  12      45.449  59.350  33.246  1.00  0.00           C
ATOM    250  O2  U   A  12      45.377  58.940  34.367  1.00  0.00           O
ATOM    251  C3' U   A  12      48.809  61.852  33.008  1.00  0.00           C
ATOM    252  C2' U   A  12      48.068  60.873  33.878  1.00  0.00           C
ATOM    253  O2' U   A  12      48.693  60.731  35.172  1.00  0.00           O
ATOM    254  O3' U   A  12      50.194  61.925  33.175  1.00  0.00           O
ATOM    255  P   U   A  13      51.233  60.967  32.527  1.00  0.00           P
ATOM    256  OP1 U   A  13      52.579  61.410  33.028  1.00  0.00           O
ATOM    257  OP2 U   A  13      51.063  61.103  31.051  1.00  0.00           O
ATOM    258  O5' U   A  13      50.924  59.485  33.057  1.00  0.00           O
ATOM    259  C5' U   A  13      51.405  59.006  34.327  1.00  0.00           C
ATOM    260  C4' U   A  13      50.967  57.608  34.687  1.00  0.00           C
ATOM    261  O4' U   A  13      49.598  57.454  34.638  1.00  0.00           O
ATOM    262  C1' U   A  13      49.271  56.165  34.270  1.00  0.00           C
ATOM    263  N1  U   A  13      48.426  56.028  33.035  1.00  0.00           N
ATOM    264  C6  U   A  13      48.230  57.071  32.092  1.00  0.00           C
ATOM    265  C5  U   A  13      47.381  56.875  31.027  1.00  0.00           C
ATOM    266  C4  U   A  13      46.709  55.639  30.828  1.00  0.00           C
ATOM    267  O4  U   A  13      45.940  55.400  29.954  1.00  0.00           O
ATOM    268  N3  U   A  13      47.044  54.631  31.716  1.00  0.00           N
ATOM    269  C2  U   A  13      47.715  54.798  32.878  1.00  0.00           C
ATOM    270  O2  U   A  13      47.911  53.841  33.583  1.00  0.00           O
ATOM    271  C3' U   A  13      51.494  56.559  33.642  1.00  0.00           C
ATOM    272  C2' U   A  13      50.529  55.369  34.111  1.00  0.00           C
ATOM    273  O2' U   A  13      51.024  54.875  35.417  1.00  0.00           O
ATOM    274  O3' U   A  13      52.903  56.300  33.802  1.00  0.00           O
ATOM    275  P   G   A  14      53.759  55.778  32.467  1.00  0.00           P
ATOM    276  OP1 G   A  14      55.196  55.705  32.838  1.00  0.00           O
ATOM    277  OP2 G   A  14      53.357  56.597  31.282  1.00  0.00           O
ATOM    278  O5' G   A  14      53.274  54.315  32.146  1.00  0.00           O
ATOM    279  C5' G   A  14      53.773  53.174  32.945  1.00  0.00           C
ATOM    280  C4' G   A  14      53.230  51.840  32.514  1.00  0.00           C
ATOM    281  O4' G   A  14      51.819  51.799  32.559  1.00  0.00           O
ATOM    282  C1' G   A  14      51.272  51.165  31.422  1.00  0.00           C
ATOM    283  N9  G   A  14      50.462  52.106  30.626  1.00  0.00           N
ATOM    284  C8  G   A  14      50.505  53.477  30.615  1.00  0.00           C
ATOM    285  N7  G   A  14      49.739  53.970  29.659  1.00  0.00           N
ATOM    286  C5  G   A  14      49.182  52.905  28.992  1.00  0.00           C
ATOM    287  C6  G   A  14      48.174  52.866  27.935  1.00  0.00           C
ATOM    288  O6  G   A  14      47.633  53.759  27.254  1.00  0.00           O
ATOM    289  N1  G   A  14      47.935  51.579  27.563  1.00  0.00           N
ATOM    290  C2  G   A  14      48.488  50.541  28.101  1.00  0.00           C
ATOM    291  N2  G   A  14      48.167  49.429  27.496  1.00  0.00           N
ATOM    292  N3  G   A  14      49.340  50.479  29.102  1.00  0.00           N
ATOM    293  C4  G   A  14      49.630  51.711  29.545  1.00  0.00           C
ATOM    294  C3' G   A  14      53.533  51.635  30.976  1.00  0.00           C
ATOM    295  C2' G   A  14      52.510  50.555  30.711  1.00  0.00           C
ATOM    296  O2' G   A  14      52.764  49.286  31.349  1.00  0.00           O
ATOM    297  O3' G   A  14      54.908  51.223  30.752  1.00  0.00           O
ATOM    298  P   A   A  15      55.554  51.369  29.310  1.00  0.00           P
ATOM    299  OP1 A   A  15      56.937  50.955  29.389  1.00  0.00           O
ATOM    300  OP2 A   A  15      55.212  52.713  28.678  1.00  0.00           O
ATOM    301  O5' A   A  15      54.754  50.277  28.434  1.00  0.00           O
ATOM    302  C5' A   A  15      54.767  48.892  28.742  1.00  0.00           C
ATOM    303  C4' A   A  15      53.749  48.112  27.915  1.00  0.00           C
ATOM    304  O4' A   A  15      52.442  48.540  28.175  1.00  0.00           O
ATOM    305  C1' A   A  15      51.812  48.698  26.895  1.00  0.00           C
ATOM    306  N9  A   A  15      51.553  50.173  26.513  1.00  0.00           N
ATOM    307  C8  A   A  15      52.115  51.318  27.055  1.00  0.00           C
ATOM    308  N7  A   A  15      51.729  52.454  26.517  1.00  0.00           N
ATOM    309  C5  A   A  15      50.839  52.004  25.518  1.00  0.00           C
ATOM    310  C6  A   A  15      50.030  52.628  24.586  1.00  0.00           C
ATOM    311  N6  A   A  15      49.906  53.885  24.225  1.00  0.00           N
ATOM    312  N1  A   A  15      49.338  51.962  23.643  1.00  0.00           N
ATOM    313  C2  A   A  15      49.304  50.630  23.731  1.00  0.00           C
ATOM    314  N3  A   A  15      49.853  49.905  24.699  1.00  0.00           N
ATOM    315  C4  A   A  15      50.726  50.671  25.492  1.00  0.00           C
ATOM    316  C3' A   A  15      54.052  48.134  26.434  1.00  0.00           C
ATOM    317  C2' A   A  15      52.624  48.099  25.822  1.00  0.00           C
ATOM    318  O2' A   A  15      52.060  46.811  25.762  1.00  0.00           O
ATOM    319  O3' A   A  15      54.756  47.034  25.910  1.00  0.00           O
ATOM    320  P   A   A  16      56.308  46.701  26.059  1.00  0.00           P
ATOM    321  OP1 A   A  16      57.066  47.956  26.070  1.00  0.00           O
ATOM    322  OP2 A   A  16      56.740  45.632  25.154  1.00  0.00           O
ATOM    323  O5' A   A  16      56.406  46.079  27.593  1.00  0.00           O
ATOM    324  C5' A   A  16      55.906  44.739  27.937  1.00  0.00           C
ATOM    325  C4' A   A  16      56.621  43.991  29.066  1.00  0.00           C
ATOM    326  O4' A   A  16      57.807  43.394  28.560  1.00  0.00           O
ATOM    327  C1' A   A  16      58.869  43.783  29.344  1.00  0.00           C
ATOM    328  N9  A   A  16      60.082  44.222  28.568  1.00  0.00           N
ATOM    329  C8  A   A  16      60.168  45.014  27.367  1.00  0.00           C
ATOM    330  N7  A   A  16      61.316  45.547  27.172  1.00  0.00           N
ATOM    331  C5  A   A  16      62.106  45.080  28.188  1.00  0.00           C
ATOM    332  C6  A   A  16      63.450  45.361  28.548  1.00  0.00           C
ATOM    333  N6  A   A  16      64.247  46.133  27.827  1.00  0.00           N
ATOM    334  N1  A   A  16      63.968  44.866  29.646  1.00  0.00           N
ATOM    335  C2  A   A  16      63.169  44.154  30.430  1.00  0.00           C
ATOM    336  N3  A   A  16      61.902  43.797  30.172  1.00  0.00           N
ATOM    337  C4  A   A  16      61.412  44.273  29.063  1.00  0.00           C
ATOM    338  C3' A   A  16      56.967  44.746  30.405  1.00  0.00           C
ATOM    339  C2' A   A  16      58.447  45.027  30.190  1.00  0.00           C
ATOM    340  O2' A   A  16      59.147  45.211  31.368  1.00  0.00           O
ATOM    341  O3' A   A  16      56.621  43.915  31.504  1.00  0.00           O
ATOM    342  P   U   A  17      56.244  44.596  32.856  1.00  0.00           P
ATOM    343  OP1 U   A  17      57.260  45.647  33.129  1.00  0.00           O
ATOM    344  OP2 U   A  17      55.973  43.525  33.800  1.00  0.00           O
ATOM    345  O5' U   A  17      54.819  45.293  32.488  1.00  0.00           O
ATOM    346  C5' U   A  17      53.650  44.593  32.126  1.00  0.00           C
ATOM    347  C4' U   A  17      52.536  45.540  31.648  1.00  0.00           C
ATOM    348  O4' U   A  17      52.503  45.816  30.219  1.00  0.00           O
ATOM    349  C1' U   A  17      51.191  46.054  29.787  1.00  0.00           C
ATOM    350  N1  U   A  17      50.705  45.138  28.713  1.00  0.00           N
ATOM    351  C6  U   A  17      50.963  43.788  28.716  1.00  0.00           C
ATOM    352  C5  U   A  17      50.274  43.008  27.870  1.00  0.00           C
ATOM    353  C4  U   A  17      49.289  43.560  26.954  1.00  0.00           C
ATOM    354  O4  U   A  17      48.764  42.859  26.095  1.00  0.00           O
ATOM    355  N3  U   A  17      49.086  44.940  27.004  1.00  0.00           N
ATOM    356  C2  U   A  17      49.776  45.725  27.872  1.00  0.00           C
ATOM    357  O2  U   A  17      49.459  46.892  27.888  1.00  0.00           O
ATOM    358  C3' U   A  17      51.068  45.061  31.921  1.00  0.00           C
ATOM    359  C2' U   A  17      50.401  46.106  31.070  1.00  0.00           C
ATOM    360  O2' U   A  17      50.412  47.400  31.539  1.00  0.00           O
ATOM    361  O3' U   A  17      50.552  45.128  33.214  1.00  0.00           O
ATOM    362  P   C   A  18      49.093  44.763  33.567  1.00  0.00           P
ATOM    363  OP1 C   A  18      48.979  44.110  34.871  1.00  0.00           O
ATOM    364  OP2 C   A  18      48.474  44.156  32.350  1.00  0.00           O
ATOM    365  O5' C   A  18      48.431  46.222  33.727  1.00  0.00           O
ATOM    366  C5' C   A  18      48.959  47.206  34.610  1.00  0.00           C
ATOM    367  C4' C   A  18      48.429  48.655  34.427  1.00  0.00           C
ATOM    368  O4' C   A  18      48.675  49.350  33.197  1.00  0.00           O
ATOM    369  C1' C   A  18      47.668  50.335  32.937  1.00  0.00           C
ATOM    370  N1  C   A  18      47.080  49.987  31.627  1.00  0.00           N
ATOM    371  C6  C   A  18      47.274  48.732  31.106  1.00  0.00           C
ATOM    372  C5  C   A  18      46.717  48.420  29.866  1.00  0.00           C
ATOM    373  C4  C   A  18      45.831  49.345  29.309  1.00  0.00           C
ATOM    374  N4  C   A  18      45.189  49.096  28.167  1.00  0.00           N
ATOM    375  N3  C   A  18      45.576  50.522  29.908  1.00  0.00           N
ATOM    376  C2  C   A  18      46.212  50.891  31.009  1.00  0.00           C
ATOM    377  O2  C   A  18      45.941  52.012  31.466  1.00  0.00           O
ATOM    378  C3' C   A  18      46.869  48.841  34.561  1.00  0.00           C
ATOM    379  C2' C   A  18      46.765  50.325  34.084  1.00  0.00           C
ATOM    380  O2' C   A  18      47.225  51.253  35.114  1.00  0.00           O
ATOM    381  O3' C   A  18      46.694  48.625  35.921  1.00  0.00           O
ATOM    382  P   U   A  19      45.180  48.610  36.536  1.00  0.00           P
ATOM    383  OP1 U   A  19      45.074  47.523  37.494  1.00  0.00           O
ATOM    384  OP2 U   A  19      44.270  48.725  35.423  1.00  0.00           O
ATOM    385  O5' U   A  19      45.036  49.978  37.324  1.00  0.00           O
ATOM    386  C5' U   A  19      45.359  50.206  38.658  1.00  0.00           C
ATOM    387  C4' U   A  19      45.531  51.668  39.025  1.00  0.00           C
ATOM    388  O4' U   A  19      46.184  52.375  38.009  1.00  0.00           O
ATOM    389  C1' U   A  19      45.773  53.730  37.976  1.00  0.00           C
ATOM    390  N1  U   A  19      45.379  54.176  36.624  1.00  0.00           N
ATOM    391  C6  U   A  19      44.780  53.323  35.729  1.00  0.00           C
ATOM    392  C5  U   A  19      44.423  53.739  34.541  1.00  0.00           C
ATOM    393  C4  U   A  19      44.751  55.126  34.063  1.00  0.00           C
ATOM    394  O4  U   A  19      44.470  55.763  33.068  1.00  0.00           O
ATOM    395  N3  U   A  19      45.384  55.925  35.002  1.00  0.00           N
ATOM    396  C2  U   A  19      45.661  55.486  36.241  1.00  0.00           C
ATOM    397  O2  U   A  19      46.187  56.300  36.971  1.00  0.00           O
ATOM    398  C3' U   A  19      44.188  52.447  39.120  1.00  0.00           C
ATOM    399  C2' U   A  19      44.741  53.878  39.006  1.00  0.00           C
ATOM    400  O2' U   A  19      45.351  54.359  40.227  1.00  0.00           O
ATOM    401  O3' U   A  19      43.414  52.213  40.300  1.00  0.00           O
ATOM    402  P   C   A  20      41.875  52.568  40.413  1.00  0.00           P
ATOM    403  OP1 C   A  20      41.469  52.058  41.749  1.00  0.00           O
ATOM    404  OP2 C   A  20      41.151  52.070  39.254  1.00  0.00           O
ATOM    405  O5' C   A  20      41.863  54.185  40.395  1.00  0.00           O
ATOM    406  C5' C   A  20      42.333  55.038  41.473  1.00  0.00           C
ATOM    407  C4' C   A  20      42.465  56.488  41.092  1.00  0.00           C
ATOM    408  O4' C   A  20      43.228  56.489  39.899  1.00  0.00           O
ATOM    409  C1' C   A  20      42.931  57.667  39.132  1.00  0.00           C
ATOM    410  N1  C   A  20      42.482  57.418  37.736  1.00  0.00           N
ATOM    411  C6  C   A  20      42.231  56.177  37.301  1.00  0.00           C
ATOM    412  C5  C   A  20      41.930  55.929  36.031  1.00  0.00           C
ATOM    413  C4  C   A  20      41.770  56.956  35.117  1.00  0.00           C
ATOM    414  N4  C   A  20      41.354  56.853  33.924  1.00  0.00           N
ATOM    415  N3  C   A  20      41.966  58.160  35.530  1.00  0.00           N
ATOM    416  C2  C   A  20      42.309  58.458  36.838  1.00  0.00           C
ATOM    417  O2  C   A  20      42.453  59.618  37.175  1.00  0.00           O
ATOM    418  C3' C   A  20      41.111  57.123  40.725  1.00  0.00           C
ATOM    419  C2' C   A  20      41.767  58.287  39.950  1.00  0.00           C
ATOM    420  O2' C   A  20      42.335  59.205  40.885  1.00  0.00           O
ATOM    421  O3' C   A  20      40.359  57.586  41.896  1.00  0.00           O
ATOM    422  P   A   A  21      38.862  58.196  41.744  1.00  0.00           P
ATOM    423  OP1 A   A  21      38.253  58.286  43.067  1.00  0.00           O
ATOM    424  OP2 A   A  21      38.108  57.538  40.683  1.00  0.00           O
ATOM    425  O5' A   A  21      39.298  59.622  41.274  1.00  0.00           O
ATOM    426  C5' A   A  21      39.678  60.685  42.106  1.00  0.00           C
ATOM    427  C4' A   A  21      39.845  61.950  41.233  1.00  0.00           C
ATOM    428  O4' A   A  21      40.725  61.769  40.104  1.00  0.00           O
ATOM    429  C1' A   A  21      40.180  62.431  38.966  1.00  0.00           C
ATOM    430  N9  A   A  21      39.858  61.493  37.885  1.00  0.00           N
ATOM    431  C8  A   A  21      39.219  60.252  37.991  1.00  0.00           C
ATOM    432  N7  A   A  21      38.941  59.722  36.816  1.00  0.00           N
ATOM    433  C5  A   A  21      39.391  60.739  35.918  1.00  0.00           C
ATOM    434  C6  A   A  21      39.336  60.872  34.451  1.00  0.00           C
ATOM    435  N6  A   A  21      38.767  59.946  33.705  1.00  0.00           N
ATOM    436  N1  A   A  21      39.589  62.027  33.862  1.00  0.00           N
ATOM    437  C2  A   A  21      39.975  62.989  34.666  1.00  0.00           C
ATOM    438  N3  A   A  21      40.214  62.970  35.973  1.00  0.00           N
ATOM    439  C4  A   A  21      39.870  61.814  36.556  1.00  0.00           C
ATOM    440  C3' A   A  21      38.533  62.460  40.530  1.00  0.00           C
ATOM    441  C2' A   A  21      38.884  63.251  39.265  1.00  0.00           C
ATOM    442  O2' A   A  21      39.183  64.607  39.590  1.00  0.00           O
ATOM    443  O3' A   A  21      37.899  63.275  41.472  1.00  0.00           O
ATOM    444  P   U   A  22      36.445  63.952  41.298  1.00  0.00           P
ATOM    445  OP1 U   A  22      35.865  64.105  42.633  1.00  0.00           O
ATOM    446  OP2 U   A  22      35.627  63.273  40.262  1.00  0.00           O
ATOM    447  O5' U   A  22      36.922  65.297  40.697  1.00  0.00           O
ATOM    448  C5' U   A  22      37.404  66.389  41.485  1.00  0.00           C
ATOM    449  C4' U   A  22      37.824  67.639  40.622  1.00  0.00           C
ATOM    450  O4' U   A  22      39.069  67.548  39.930  1.00  0.00           O
ATOM    451  C1' U   A  22      39.167  68.437  38.837  1.00  0.00           C
ATOM    452  N1  U   A  22      39.582  67.641  37.634  1.00  0.00           N
ATOM    453  C6  U   A  22      38.866  66.577  37.064  1.00  0.00           C
ATOM    454  C5  U   A  22      39.225  66.088  35.874  1.00  0.00           C
ATOM    455  C4  U   A  22      40.319  66.599  35.111  1.00  0.00           C
ATOM    456  O4  U   A  22      40.664  66.334  34.014  1.00  0.00           O
ATOM    457  N3  U   A  22      41.086  67.460  35.813  1.00  0.00           N
ATOM    458  C2  U   A  22      40.811  67.919  37.069  1.00  0.00           C
ATOM    459  O2  U   A  22      41.655  68.645  37.642  1.00  0.00           O
ATOM    460  C3' U   A  22      36.792  68.160  39.631  1.00  0.00           C
ATOM    461  C2' U   A  22      37.747  69.101  38.798  1.00  0.00           C
ATOM    462  O2' U   A  22      37.722  70.359  39.388  1.00  0.00           O
ATOM    463  O3' U   A  22      35.669  68.823  40.308  1.00  0.00           O
ATOM    464  P   G   A  23      34.177  68.922  39.683  1.00  0.00           P
ATOM    465  OP1 G   A  23      33.403  69.888  40.436  1.00  0.00           O
ATOM    466  OP2 G   A  23      33.629  67.566  39.608  1.00  0.00           O
ATOM    467  O5' G   A  23      34.383  69.347  38.169  1.00  0.00           O
ATOM    468  C5' G   A  23      34.452  70.660  37.836  1.00  0.00           C
ATOM    469  C4' G   A  23      34.748  70.793  36.344  1.00  0.00           C
ATOM    470  O4' G   A  23      35.935  70.064  35.880  1.00  0.00           O
ATOM    471  C1' G   A  23      35.559  69.480  34.598  1.00  0.00           C
ATOM    472  N9  G   A  23      35.485  67.958  34.677  1.00  0.00           N
ATOM    473  C8  G   A  23      35.403  67.259  35.828  1.00  0.00           C
ATOM    474  N7  G   A  23      35.406  65.997  35.707  1.00  0.00           N
ATOM    475  C5  G   A  23      35.315  65.857  34.343  1.00  0.00           C
ATOM    476  C6  G   A  23      35.331  64.678  33.611  1.00  0.00           C
ATOM    477  O6  G   A  23      35.375  63.492  34.006  1.00  0.00           O
ATOM    478  N1  G   A  23      35.341  64.904  32.225  1.00  0.00           N
ATOM    479  C2  G   A  23      35.223  66.151  31.661  1.00  0.00           C
ATOM    480  N2  G   A  23      34.951  66.137  30.390  1.00  0.00           N
ATOM    481  N3  G   A  23      35.295  67.283  32.287  1.00  0.00           N
ATOM    482  C4  G   A  23      35.347  67.063  33.657  1.00  0.00           C
ATOM    483  C3' G   A  23      33.576  70.268  35.538  1.00  0.00           C
ATOM    484  C2' G   A  23      34.175  70.087  34.130  1.00  0.00           C
ATOM    485  O2' G   A  23      34.298  71.360  33.492  1.00  0.00           O
ATOM    486  O3' G   A  23      32.443  71.098  35.466  1.00  0.00           O
ATOM    487  P   G   A  24      31.035  70.511  35.159  1.00  0.00           P
ATOM    488  OP1 G   A  24      30.075  71.648  35.183  1.00  0.00           O
ATOM    489  OP2 G   A  24      30.770  69.343  35.981  1.00  0.00           O
ATOM    490  O5' G   A  24      31.060  69.946  33.651  1.00  0.00           O
ATOM    491  C5' G   A  24      30.984  70.816  32.541  1.00  0.00           C
ATOM    492  C4' G   A  24      30.938  69.994  31.264  1.00  0.00           C
ATOM    493  O4' G   A  24      31.988  69.091  31.000  1.00  0.00           O
ATOM    494  C1' G   A  24      31.574  67.946  30.259  1.00  0.00           C
ATOM    495  N9  G   A  24      31.711  66.739  31.108  1.00  0.00           N
ATOM    496  C8  G   A  24      31.933  66.755  32.467  1.00  0.00           C
ATOM    497  N7  G   A  24      31.969  65.612  33.019  1.00  0.00           N
ATOM    498  C5  G   A  24      31.721  64.749  31.971  1.00  0.00           C
ATOM    499  C6  G   A  24      31.610  63.336  31.837  1.00  0.00           C
ATOM    500  O6  G   A  24      31.795  62.456  32.651  1.00  0.00           O
ATOM    501  N1  G   A  24      31.395  62.845  30.566  1.00  0.00           N
ATOM    502  C2  G   A  24      31.404  63.580  29.463  1.00  0.00           C
ATOM    503  N2  G   A  24      31.458  62.915  28.362  1.00  0.00           N
ATOM    504  N3  G   A  24      31.381  64.916  29.486  1.00  0.00           N
ATOM    505  C4  G   A  24      31.634  65.445  30.752  1.00  0.00           C
ATOM    506  C3' G   A  24      29.651  69.169  31.031  1.00  0.00           C
ATOM    507  C2' G   A  24      30.120  68.256  29.889  1.00  0.00           C
ATOM    508  O2' G   A  24      30.127  68.915  28.616  1.00  0.00           O
ATOM    509  O3' G   A  24      28.446  69.894  30.711  1.00  0.00           O
ATOM    510  P   C   A  25      26.940  69.318  30.917  1.00  0.00           P
ATOM    511  OP1 C   A  25      25.978  70.403  30.922  1.00  0.00           O
ATOM    512  OP2 C   A  25      26.966  68.391  32.042  1.00  0.00           O
ATOM    513  O5' C   A  25      26.821  68.462  29.539  1.00  0.00           O
ATOM    514  C5' C   A  25      26.848  69.098  28.257  1.00  0.00           C
ATOM    515  C4' C   A  25      27.058  67.993  27.124  1.00  0.00           C
ATOM    516  O4' C   A  25      28.178  67.202  27.322  1.00  0.00           O
ATOM    517  C1' C   A  25      27.996  65.991  26.588  1.00  0.00           C
ATOM    518  N1  C   A  25      28.179  64.871  27.470  1.00  0.00           N
ATOM    519  C6  C   A  25      28.034  64.973  28.800  1.00  0.00           C
ATOM    520  C5  C   A  25      28.130  63.834  29.545  1.00  0.00           C
ATOM    521  C4  C   A  25      28.362  62.586  28.846  1.00  0.00           C
ATOM    522  N4  C   A  25      28.460  61.403  29.510  1.00  0.00           N
ATOM    523  N3  C   A  25      28.373  62.493  27.535  1.00  0.00           N
ATOM    524  C2  C   A  25      28.331  63.642  26.912  1.00  0.00           C
ATOM    525  O2  C   A  25      28.434  63.515  25.695  1.00  0.00           O
ATOM    526  C3' C   A  25      25.916  67.019  26.995  1.00  0.00           C
ATOM    527  C2' C   A  25      26.550  66.070  25.979  1.00  0.00           C
ATOM    528  O2' C   A  25      26.608  66.738  24.703  1.00  0.00           O
ATOM    529  O3' C   A  25      24.727  67.677  26.659  1.00  0.00           O
ATOM    530  P   A   A  26      23.264  66.984  27.033  1.00  0.00           P
ATOM    531  OP1 A   A  26      22.204  68.028  26.808  1.00  0.00           O
ATOM    532  OP2 A   A  26      23.366  66.368  28.388  1.00  0.00           O
ATOM    533  O5' A   A  26      23.107  65.747  25.942  1.00  0.00           O
ATOM    534  C5' A   A  26      22.872  65.952  24.569  1.00  0.00           C
ATOM    535  C4' A   A  26      22.841  64.670  23.823  1.00  0.00           C
ATOM    536  O4' A   A  26      24.083  64.002  24.069  1.00  0.00           O
ATOM    537  C1' A   A  26      23.866  62.585  24.163  1.00  0.00           C
ATOM    538  N9  A   A  26      24.086  61.969  25.442  1.00  0.00           N
ATOM    539  C8  A   A  26      24.267  62.547  26.631  1.00  0.00           C
ATOM    540  N7  A   A  26      24.555  61.790  27.668  1.00  0.00           N
ATOM    541  C5  A   A  26      24.587  60.570  27.030  1.00  0.00           C
ATOM    542  C6  A   A  26      24.929  59.267  27.427  1.00  0.00           C
ATOM    543  N6  A   A  26      25.269  58.872  28.634  1.00  0.00           N
ATOM    544  N1  A   A  26      24.841  58.290  26.579  1.00  0.00           N
ATOM    545  C2  A   A  26      24.585  58.521  25.321  1.00  0.00           C
ATOM    546  N3  A   A  26      24.292  59.688  24.762  1.00  0.00           N
ATOM    547  C4  A   A  26      24.301  60.640  25.713  1.00  0.00           C
ATOM    548  C3' A   A  26      21.772  63.732  24.278  1.00  0.00           C
ATOM    549  C2' A   A  26      22.384  62.410  23.744  1.00  0.00           C
ATOM    550  O2' A   A  26      22.249  62.400  22.287  1.00  0.00           O
ATOM    551  O3' A   A  26      20.486  64.089  23.689  1.00  0.00           O
ATOM    552  P   A   A  27      19.164  63.492  24.197  1.00  0.00           P
ATOM    553  OP1 A   A  27      18.099  64.082  23.352  1.00  0.00           O
ATOM    554  OP2 A   A  27      19.188  63.748  25.651  1.00  0.00           O
ATOM    555  O5' A   A  27      19.161  61.911  23.900  1.00  0.00           O
ATOM    556  C5' A   A  27      18.904  61.391  22.637  1.00  0.00           C
ATOM    557  C4' A   A  27      19.148  59.916  22.466  1.00  0.00           C
ATOM    558  O4' A   A  27      20.482  59.616  22.871  1.00  0.00           O
ATOM    559  C1' A   A  27      20.554  58.332  23.463  1.00  0.00           C
ATOM    560  N9  A   A  27      20.894  58.357  24.917  1.00  0.00           N
ATOM    561  C8  A   A  27      21.086  59.428  25.773  1.00  0.00           C
ATOM    562  N7  A   A  27      21.499  59.102  26.991  1.00  0.00           N
ATOM    563  C5  A   A  27      21.631  57.723  26.920  1.00  0.00           C
ATOM    564  C6  A   A  27      22.038  56.686  27.773  1.00  0.00           C
ATOM    565  N6  A   A  27      22.518  56.956  28.933  1.00  0.00           N
ATOM    566  N1  A   A  27      21.997  55.359  27.464  1.00  0.00           N
ATOM    567  C2  A   A  27      21.562  55.065  26.256  1.00  0.00           C
ATOM    568  N3  A   A  27      21.255  55.942  25.276  1.00  0.00           N
ATOM    569  C4  A   A  27      21.213  57.240  25.656  1.00  0.00           C
ATOM    570  C3' A   A  27      18.233  59.075  23.229  1.00  0.00           C
ATOM    571  C2' A   A  27      19.129  57.789  23.378  1.00  0.00           C
ATOM    572  O2' A   A  27      19.137  57.211  22.136  1.00  0.00           O
ATOM    573  O3' A   A  27      16.987  58.995  22.432  1.00  0.00           O
ATOM    574  P   C   A  28      15.556  58.781  23.128  1.00  0.00           P
ATOM    575  OP1 C   A  28      14.545  58.691  22.052  1.00  0.00           O
ATOM    576  OP2 C   A  28      15.356  59.800  24.180  1.00  0.00           O
ATOM    577  O5' C   A  28      15.753  57.355  23.851  1.00  0.00           O
ATOM    578  C5' C   A  28      15.808  56.167  23.127  1.00  0.00           C
ATOM    579  C4' C   A  28      16.141  54.901  23.985  1.00  0.00           C
ATOM    580  O4' C   A  28      17.457  55.046  24.562  1.00  0.00           O
ATOM    581  C1' C   A  28      17.573  54.175  25.651  1.00  0.00           C
ATOM    582  N1  C   A  28      18.087  54.861  26.795  1.00  0.00           N
ATOM    583  C6  C   A  28      18.123  56.235  26.965  1.00  0.00           C
ATOM    584  C5  C   A  28      18.678  56.799  28.046  1.00  0.00           C
ATOM    585  C4  C   A  28      19.148  55.922  29.054  1.00  0.00           C
ATOM    586  N4  C   A  28      19.749  56.393  30.054  1.00  0.00           N
ATOM    587  N3  C   A  28      19.129  54.600  28.919  1.00  0.00           N
ATOM    588  C2  C   A  28      18.603  54.010  27.815  1.00  0.00           C
ATOM    589  O2  C   A  28      18.646  52.801  27.681  1.00  0.00           O
ATOM    590  C3' C   A  28      15.224  54.607  25.259  1.00  0.00           C
ATOM    591  C2' C   A  28      16.142  53.632  25.967  1.00  0.00           C
ATOM    592  O2' C   A  28      15.835  52.298  25.385  1.00  0.00           O
ATOM    593  O3' C   A  28      13.960  54.103  25.019  1.00  0.00           O
ATOM    594  P   A   A  29      12.714  54.082  25.998  1.00  0.00           P
ATOM    595  OP1 A   A  29      11.471  54.025  25.162  1.00  0.00           O
ATOM    596  OP2 A   A  29      12.733  55.241  26.853  1.00  0.00           O
ATOM    597  O5' A   A  29      12.880  52.840  26.854  1.00  0.00           O
ATOM    598  C5' A   A  29      12.669  51.554  26.358  1.00  0.00           C
ATOM    599  C4' A   A  29      13.212  50.576  27.393  1.00  0.00           C
ATOM    600  O4' A   A  29      14.566  50.863  27.867  1.00  0.00           O
ATOM    601  C1' A   A  29      14.784  50.543  29.236  1.00  0.00           C
ATOM    602  N9  A   A  29      15.149  51.761  30.003  1.00  0.00           N
ATOM    603  C8  A   A  29      14.751  53.084  29.857  1.00  0.00           C
ATOM    604  N7  A   A  29      15.444  53.928  30.597  1.00  0.00           N
ATOM    605  C5  A   A  29      16.107  53.053  31.467  1.00  0.00           C
ATOM    606  C6  A   A  29      17.038  53.197  32.595  1.00  0.00           C
ATOM    607  N6  A   A  29      17.443  54.366  33.027  1.00  0.00           N
ATOM    608  N1  A   A  29      17.586  52.135  33.215  1.00  0.00           N
ATOM    609  C2  A   A  29      17.238  50.943  32.741  1.00  0.00           C
ATOM    610  N3  A   A  29      16.450  50.604  31.721  1.00  0.00           N
ATOM    611  C4  A   A  29      15.924  51.756  31.130  1.00  0.00           C
ATOM    612  C3' A   A  29      12.471  50.483  28.712  1.00  0.00           C
ATOM    613  C2' A   A  29      13.496  49.829  29.653  1.00  0.00           C
ATOM    614  O2' A   A  29      13.547  48.404  29.470  1.00  0.00           O
ATOM    615  O3' A   A  29      11.276  49.758  28.649  1.00  0.00           O
ATOM    616  P   C   A  30       9.995  50.316  29.363  1.00  0.00           P
ATOM    617  OP1 C   A  30       8.898  49.350  29.149  1.00  0.00           O
ATOM    618  OP2 C   A  30       9.757  51.683  28.800  1.00  0.00           O
ATOM    619  O5' C   A  30      10.215  50.523  30.954  1.00  0.00           O
ATOM    620  C5' C   A  30      10.556  49.370  31.775  1.00  0.00           C
ATOM    621  C4' C   A  30      11.200  49.801  33.104  1.00  0.00           C
ATOM    622  O4' C   A  30      12.311  50.600  32.815  1.00  0.00           O
ATOM    623  C1' C   A  30      12.679  51.330  33.996  1.00  0.00           C
ATOM    624  N1  C   A  30      13.020  52.792  33.790  1.00  0.00           N
ATOM    625  C6  C   A  30      12.541  53.493  32.682  1.00  0.00           C
ATOM    626  C5  C   A  30      12.985  54.740  32.559  1.00  0.00           C
ATOM    627  C4  C   A  30      13.924  55.259  33.461  1.00  0.00           C
ATOM    628  N4  C   A  30      14.161  56.469  33.338  1.00  0.00           N
ATOM    629  N3  C   A  30      14.355  54.648  34.534  1.00  0.00           N
ATOM    630  C2  C   A  30      13.863  53.419  34.726  1.00  0.00           C
ATOM    631  O2  C   A  30      14.232  52.746  35.691  1.00  0.00           O
ATOM    632  C3' C   A  30      10.315  50.701  33.984  1.00  0.00           C
ATOM    633  C2' C   A  30      11.458  51.181  34.874  1.00  0.00           C
ATOM    634  O2' C   A  30      11.805  50.188  35.846  1.00  0.00           O
ATOM    635  O3' C   A  30       9.296  49.882  34.560  1.00  0.00           O
ATOM    636  P   C   A  31       8.096  50.587  35.338  1.00  0.00           P
ATOM    637  OP1 C   A  31       7.144  49.490  35.692  1.00  0.00           O
ATOM    638  OP2 C   A  31       7.600  51.755  34.606  1.00  0.00           O
ATOM    639  O5' C   A  31       8.740  51.015  36.762  1.00  0.00           O
ATOM    640  C5' C   A  31       9.150  50.101  37.781  1.00  0.00           C
ATOM    641  C4' C   A  31       9.836  50.768  38.957  1.00  0.00           C
ATOM    642  O4' C   A  31      10.965  51.447  38.401  1.00  0.00           O
ATOM    643  C1' C   A  31      11.219  52.588  39.166  1.00  0.00           C
ATOM    644  N1  C   A  31      11.284  53.853  38.396  1.00  0.00           N
ATOM    645  C6  C   A  31      10.593  53.969  37.264  1.00  0.00           C
ATOM    646  C5  C   A  31      10.725  55.062  36.446  1.00  0.00           C
ATOM    647  C4  C   A  31      11.719  55.941  36.834  1.00  0.00           C
ATOM    648  N4  C   A  31      12.093  56.931  36.047  1.00  0.00           N
ATOM    649  N3  C   A  31      12.411  55.947  37.964  1.00  0.00           N
ATOM    650  C2  C   A  31      12.243  54.850  38.707  1.00  0.00           C
ATOM    651  O2  C   A  31      12.833  54.735  39.731  1.00  0.00           O
ATOM    652  C3' C   A  31       8.955  51.763  39.693  1.00  0.00           C
ATOM    653  C2' C   A  31      10.040  52.714  40.193  1.00  0.00           C
ATOM    654  O2' C   A  31      10.477  52.451  41.499  1.00  0.00           O
ATOM    655  O3' C   A  31       8.124  51.147  40.690  1.00  0.00           O
TER     656      C   A  31
ATOM    657  N   ARG B   1      34.699  49.762  30.974  1.00  0.00           N
ATOM    658  CA  ARG B   1      33.974  51.010  31.129  1.00  0.00           C
ATOM    659  CB  ARG B   1      32.547  50.873  30.731  1.00  0.00           C
ATOM    660  CG  ARG B   1      32.442  50.398  29.275  1.00  0.00           C
ATOM    661  CD  ARG B   1      32.950  51.433  28.268  1.00  0.00           C
ATOM    662  NE  ARG B   1      32.688  50.967  26.879  1.00  0.00           N
ATOM    663  CZ  ARG B   1      33.483  50.244  26.158  1.00  0.00           C
ATOM    664  NH1 ARG B   1      33.146  49.884  25.007  1.00  0.00           N
ATOM    665  NH2 ARG B   1      34.571  49.712  26.701  1.00  0.00           N
ATOM    666  C   ARG B   1      34.029  51.663  32.512  1.00  0.00           C
ATOM    667  O   ARG B   1      34.307  50.953  33.444  1.00  0.00           O
ATOM    668  N   VAL B   2      33.539  52.907  32.610  1.00  0.00           N
ATOM    669  CA  VAL B   2      33.429  53.672  33.870  1.00  0.00           C
ATOM    670  CB  VAL B   2      34.596  54.636  33.991  1.00  0.00           C
ATOM    671  CG1 VAL B   2      34.495  55.436  35.263  1.00  0.00           C
ATOM    672  CG2 VAL B   2      35.999  53.949  34.009  1.00  0.00           C
ATOM    673  C   VAL B   2      32.138  54.472  33.722  1.00  0.00           C
ATOM    674  O   VAL B   2      32.018  55.174  32.681  1.00  0.00           O
ATOM    675  N   ARG B   3      31.280  54.351  34.691  1.00  0.00           N
ATOM    676  CA  ARG B   3      30.204  55.323  34.869  1.00  0.00           C
ATOM    677  CB  ARG B   3      29.001  54.668  35.555  1.00  0.00           C
ATOM    678  CG  ARG B   3      28.529  53.368  34.899  1.00  0.00           C
ATOM    679  CD  ARG B   3      28.039  53.422  33.427  1.00  0.00           C
ATOM    680  NE  ARG B   3      27.414  52.148  32.944  1.00  0.00           N
ATOM    681  CZ  ARG B   3      27.535  51.566  31.754  1.00  0.00           C
ATOM    682  NH1 ARG B   3      27.064  50.418  31.638  1.00  0.00           N
ATOM    683  NH2 ARG B   3      28.398  51.949  30.889  1.00  0.00           N
ATOM    684  C   ARG B   3      30.685  56.608  35.593  1.00  0.00           C
ATOM    685  O   ARG B   3      31.305  56.395  36.656  1.00  0.00           O
ATOM    686  N   THR B   4      30.294  57.834  35.166  1.00  0.00           N
ATOM    687  CA  THR B   4      30.619  59.072  35.843  1.00  0.00           C
ATOM    688  CB  THR B   4      31.254  60.094  34.987  1.00  0.00           C
ATOM    689  CG2 THR B   4      32.503  59.646  34.352  1.00  0.00           C
ATOM    690  OG1 THR B   4      30.362  60.431  33.895  1.00  0.00           O
ATOM    691  C   THR B   4      29.389  59.792  36.401  1.00  0.00           C
ATOM    692  O   THR B   4      29.474  60.581  37.367  1.00  0.00           O
ATOM    693  N   ARG B   5      28.235  59.581  35.767  1.00  0.00           N
ATOM    694  CA  ARG B   5      27.025  60.425  35.941  1.00  0.00           C
ATOM    695  CB  ARG B   5      25.889  59.850  35.043  1.00  0.00           C
ATOM    696  CG  ARG B   5      25.517  58.450  35.710  1.00  0.00           C
ATOM    697  CD  ARG B   5      24.436  57.834  34.885  1.00  0.00           C
ATOM    698  NE  ARG B   5      23.993  56.591  35.440  1.00  0.00           N
ATOM    699  CZ  ARG B   5      23.342  55.577  34.860  1.00  0.00           C
ATOM    700  NH1 ARG B   5      22.986  54.574  35.597  1.00  0.00           N
ATOM    701  NH2 ARG B   5      22.918  55.624  33.631  1.00  0.00           N
ATOM    702  C   ARG B   5      26.684  60.678  37.456  1.00  0.00           C
ATOM    703  O   ARG B   5      26.932  59.830  38.321  1.00  0.00           O
ATOM    704  N   GLY B   6      26.265  61.879  37.853  1.00  0.00           N
ATOM    705  CA  GLY B   6      25.941  62.299  39.222  1.00  0.00           C
ATOM    706  C   GLY B   6      27.136  62.427  40.135  1.00  0.00           C
ATOM    707  O   GLY B   6      27.041  61.977  41.330  1.00  0.00           O
ATOM    708  N   LYS B   7      28.275  62.872  39.602  1.00  0.00           N
ATOM    709  CA  LYS B   7      29.468  63.067  40.390  1.00  0.00           C
ATOM    710  CB  LYS B   7      29.363  64.460  41.098  1.00  0.00           C
ATOM    711  CG  LYS B   7      29.204  65.696  40.154  1.00  0.00           C
ATOM    712  CD  LYS B   7      30.515  65.965  39.533  1.00  0.00           C
ATOM    713  CE  LYS B   7      30.257  66.996  38.427  1.00  0.00           C
ATOM    714  NZ  LYS B   7      31.544  67.414  37.795  1.00  0.00           N
ATOM    715  C   LYS B   7      29.949  61.906  41.276  1.00  0.00           C
ATOM    716  O   LYS B   7      30.379  62.138  42.380  1.00  0.00           O
ATOM    717  N   ARG B   8      29.875  60.677  40.803  1.00  0.00           N
ATOM    718  CA  ARG B   8      30.639  59.574  41.355  1.00  0.00           C
ATOM    719  CB  ARG B   8      29.949  58.724  42.475  1.00  0.00           C
ATOM    720  CG  ARG B   8      28.682  57.915  42.049  1.00  0.00           C
ATOM    721  CD  ARG B   8      27.484  58.849  41.782  1.00  0.00           C
ATOM    722  NE  ARG B   8      26.219  58.098  41.597  1.00  0.00           N
ATOM    723  CZ  ARG B   8      25.037  58.718  41.694  1.00  0.00           C
ATOM    724  NH1 ARG B   8      23.945  58.119  41.643  1.00  0.00           N
ATOM    725  NH2 ARG B   8      24.915  59.940  42.116  1.00  0.00           N
ATOM    726  C   ARG B   8      31.151  58.619  40.225  1.00  0.00           C
ATOM    727  O   ARG B   8      30.520  58.381  39.261  1.00  0.00           O
ATOM    728  N   ARG B   9      32.420  58.261  40.303  1.00  0.00           N
ATOM    729  CA  ARG B   9      33.057  57.428  39.231  1.00  0.00           C
ATOM    730  CB  ARG B   9      34.428  57.860  38.872  1.00  0.00           C
ATOM    731  CG  ARG B   9      34.370  59.316  38.399  1.00  0.00           C
ATOM    732  CD  ARG B   9      35.808  59.921  38.354  1.00  0.00           C
ATOM    733  NE  ARG B   9      35.784  61.385  38.271  1.00  0.00           N
ATOM    734  CZ  ARG B   9      35.611  62.106  37.122  1.00  0.00           C
ATOM    735  NH1 ARG B   9      35.524  63.313  37.363  1.00  0.00           N
ATOM    736  NH2 ARG B   9      35.601  61.560  35.859  1.00  0.00           N
ATOM    737  C   ARG B   9      33.141  55.888  39.600  1.00  0.00           C
ATOM    738  O   ARG B   9      33.693  55.520  40.646  1.00  0.00           O
ATOM    739  N   ILE B  10      32.690  55.013  38.670  1.00  0.00           N
ATOM    740  CA  ILE B  10      32.370  53.568  39.010  1.00  0.00           C
ATOM    741  CB  ILE B  10      30.833  53.293  39.284  1.00  0.00           C
ATOM    742  CG2 ILE B  10      30.553  51.799  39.290  1.00  0.00           C
ATOM    743  CG1 ILE B  10      30.396  53.940  40.596  1.00  0.00           C
ATOM    744  CD  ILE B  10      31.067  53.300  41.796  1.00  0.00           C
ATOM    745  C   ILE B  10      32.979  52.704  37.847  1.00  0.00           C
ATOM    746  O   ILE B  10      32.321  52.653  36.888  1.00  0.00           O
ATOM    747  N   ARG B  11      34.172  52.129  38.006  1.00  0.00           N
ATOM    748  CA  ARG B  11      34.860  51.318  37.007  1.00  0.00           C
ATOM    749  CB  ARG B  11      36.325  51.291  37.451  1.00  0.00           C
ATOM    750  CG  ARG B  11      37.257  50.506  36.503  1.00  0.00           C
ATOM    751  CD  ARG B  11      38.736  50.391  37.087  1.00  0.00           C
ATOM    752  NE  ARG B  11      39.586  49.670  36.152  1.00  0.00           N
ATOM    753  CZ  ARG B  11      40.940  49.624  36.183  1.00  0.00           C
ATOM    754  NH1 ARG B  11      41.454  48.787  35.314  1.00  0.00           N
ATOM    755  NH2 ARG B  11      41.785  50.304  36.927  1.00  0.00           N
ATOM    756  C   ARG B  11      34.138  49.969  37.024  1.00  0.00           C
ATOM    757  O   ARG B  11      33.978  49.288  38.000  1.00  0.00           O
ATOM    758  N   ARG B  12      33.651  49.495  35.875  1.00  0.00           N
ATOM    759  CA  ARG B  12      33.178  48.055  35.607  1.00  0.00           C
ATOM    760  CB  ARG B  12      31.643  47.998  35.979  1.00  0.00           C
ATOM    761  CG  ARG B  12      30.672  49.042  35.434  1.00  0.00           C
ATOM    762  CD  ARG B  12      29.220  48.646  35.748  1.00  0.00           C
ATOM    763  NE  ARG B  12      28.778  48.883  37.173  1.00  0.00           N
ATOM    764  CZ  ARG B  12      27.573  48.983  37.645  1.00  0.00           C
ATOM    765  NH1 ARG B  12      27.512  49.015  38.909  1.00  0.00           N
ATOM    766  NH2 ARG B  12      26.445  49.154  36.992  1.00  0.00           N
ATOM    767  C   ARG B  12      33.326  47.564  34.203  1.00  0.00           C
ATOM    768  O   ARG B  12      33.057  48.323  33.266  1.00  0.00           O
ATOM    769  N   PRO B  13      33.854  46.330  34.043  1.00  0.00           N
ATOM    770  CD  PRO B  13      34.024  45.325  35.052  1.00  0.00           C
ATOM    771  CG  PRO B  13      34.125  44.012  34.285  1.00  0.00           C
ATOM    772  CB  PRO B  13      34.827  44.464  33.014  1.00  0.00           C
ATOM    773  CA  PRO B  13      34.210  45.854  32.761  1.00  0.00           C
ATOM    774  C   PRO B  13      35.293  46.734  32.093  1.00  0.00           C
ATOM    775  O   PRO B  13      36.137  47.262  32.824  1.00  0.00           O
ATOM    776  N   PRO B  14      35.294  47.074  30.802  1.00  0.00           N
ATOM    777  CD  PRO B  14      34.452  46.317  29.855  1.00  0.00           C
ATOM    778  CG  PRO B  14      35.098  46.658  28.508  1.00  0.00           C
ATOM    779  CB  PRO B  14      36.470  47.236  28.835  1.00  0.00           C
ATOM    780  CA  PRO B  14      36.218  47.997  30.154  1.00  0.00           C
ATOM    781  C   PRO B  14      35.538  49.421  30.051  1.00  0.00           C
ATOM    782  O   PRO B  14      35.777  50.101  29.074  1.00  0.00           O
CONECT    1    2
CONECT    2    1    3
CONECT    3    2    4   17
CONECT    4    3    5
CONECT    5    4    6   18
CONECT    6    5    7   16
CONECT    7    6    8
CONECT    8    7    9
CONECT    9    8   10   16
CONECT   10    9   11   12
CONECT   11   10
CONECT   12   10   13
CONECT   13   12   14   15
CONECT   14   13
CONECT   15   13   16
CONECT   16    6    9   15
CONECT   17    3   18   20
CONECT   18    5   17   19
CONECT   19   18
CONECT   20   17   21
CONECT  636  637  638  639  635
CONECT  637  636
CONECT  638  636
CONECT  639  640  636
CONECT  640  639  641
CONECT  641  640  642  652
CONECT  642  641  643
CONECT  643  642  644  653
CONECT  644  643  645  650
CONECT  645  644  646
CONECT  646  645  647
CONECT  647  646  648  649
CONECT  648  647
CONECT  649  647  650
CONECT  650  644  649  651
CONECT  651  650
CONECT  652  641  653  655
CONECT  653  643  652  654
CONECT  654  653
CONECT  655  652
CONECT  739  740  737
CONECT  740  739  741  745
CONECT  741  740  742  743
CONECT  742  741
CONECT  743  741  744
CONECT  744  743
CONECT  745  740  746  747
CONECT  746  745
CONECT  776  777  780  774
CONECT  777  776  778
CONECT  778  777  779
CONECT  779  778  780
CONECT  780  776  779  781
CONECT  781  780  782
CONECT  782  781
END
